# Supplementary material for: Maxillofacial Fractures in Southern Hungary: A 15-Year Retrospective Cross-Sectional Study of 1948 Patients
Source: J Clin Med. 2025 Dec 30;15(1):280. doi: 10.3390/jcm15010280 (PMC12786976; doi:10.3390/jcm15010280)
Supplement: Supplementary file 1 [file jcm-15-00280-s001.zip]

Archive with 1 entries (1 files):
- jcm-4054988-supplementary.xlsx
