# Supplementary material for: Maxillofacial Fractures in Southern Hungary: A 15-Year Retrospective Cross-Sectional Study of 1948 Patients
Source: J Clin Med. 2025 Dec 30;15(1):280. doi: 10.3390/jcm15010280 (PMC12786976; doi:10.3390/jcm15010280)
Supplement: Supplementary file 1 [file jcm-15-00280-s001.zip › jcm-4054988-supplementary.xlsx]

## Sheet: 2009
	I./A Distribution by gender	Male	Female	All		I/B Distribution by days of the week	Monday	Tuesday	Wednesday	Thursday	Friday	Saturday	Sunday	All
		63	16	79
		79.7468	20.2532				21	7	4	7	10	17	13	79
							26.5823	8.86076	5.06329	8.86076	12.6582	21.519	16.4557
	II./1 Distribution by etiology	Traffic	Physical	Fall, falling	Sports	Workplace	All
		12	38	25	4	0	79
		15.1899	48.1013	31.6456	5.06329	0
	II./2 Alcohol consumption	Yes	No	Not registered	All	Percentage of "Yes"
		15	6	58	79	18.9873
	III. Distribution by age	0-10 years	11-20 years	21-30 years	31-40 years	41-50 years	51-60 years	61-70 years	71-80 years	81-90 years	91-100 years	Over 101 years	All
		0	10	21	16	16	8	3	1	3	1	0	79
		0	12.6582	26.5823	20.2532	20.2532	10.1266	3.79747	1.26582	3.79747	1.26582	0
	IV./1A Distribution of mandibular fractures	Symphysis	Para-symphysis	Body	Angle	Ramus	Condyle process	Coronoid process	Alveolar process	All
		3	9	18	14	7	7	1	1	60
		5	15	30	23.3333	11.6667	11.6667	1.66667	1.66667
	IV./1B Complexity of mandibular fractures	Single	Two	Multiple	All
		15	19	3	37
		40.5405	51.3514	8.10811
	IV./2 Distribution of maxillofacial fractures	Zygomatic body	Maxillary bone	Le Fort I.	Le Fort II.	Le Fort III.	Blow-out	NOE	Zygomatic arch	Nasal bone	Fronto-orbital	Alveolar process	All
		14	16	2	0	1	2	5	9	2	4	2	57
		24.5614	28.0702	3.50877	0	1.75439	3.50877	8.77193	15.7895	3.50877	7.01754	3.50877
	V./1 Distribution of therapy (mandible)	Conservative (other)	MMF	Surgery	All
		2	17	30	49
		All conservative	19	All surgical	30
			38.7755		61.2245
	V./2 Distribution of therapy (maxillofacial)	Conservative (other)	MMF	Open reduction	Closed reduction	All
		17	1	20	7	45
		All conservative	18	All surgical	27
			40		60
	VI. Surgical fixation plate removal	Yes	No	All plates	Percentage
		16	33	49	32.6531

## Sheet: 2010
	I./A Distribution by gender	Male	Female	All		I/B Distribution by days of the week	Monday	Tuesday	Wednesday	Thursday	Friday	Saturday	Sunday	All
		68	23	91
		74.7253	25.2747				14	8	14	11	12	25	7	91
							15.3846	8.79121	15.3846	12.0879	13.1868	27.4725	7.69231
	II./1 Distribution by etiology	Traffic	Physical	Fall, falling	Sports	Workplace	All
		22	31	33	4	1	91
		24.1758	34.0659	36.2637	4.3956	1.0989
	II./2 Alcohol consumption	Yes	No	Not registered	All	Percentage of "Yes"
		14	17	60	91	15.3846
	III. Distribution by age	0-10 years	11-20 years	21-30 years	31-40 years	41-50 years	51-60 years	61-70 years	71-80 years	81-90 years	91-100 years	Over 101 years	All
		3	9	24	15	14	13	6	5	2	0	0	91
		3.2967	9.89011	26.3736	16.4835	15.3846	14.2857	6.59341	5.49451	2.1978	0	0
	IV./1A Distribution of mandibular fractures	Symphysis	Para-symphysis	Body	Angle	Ramus	Condyle process	Coronoid process	Alveolar process	All
		1	7	18	17	5	20	1	0	69
		1.44928	10.1449	26.087	24.6377	7.24638	28.9855	1.44928	0
	IV./1B Complexity of mandibular fractures	Single	Two	Multiple	All
		23	21	3	47
		48.9362	44.6809	6.38298
	IV./2 Distribution of maxillofacial fractures	Zygomatic body	Maxillary bone	Le Fort I.	Le Fort II.	Le Fort III.	Blow-out	NOE	Zygomatic arch	Nasal bone	Fronto-orbital	Alveolar process	All
		14	16	1	0	0	8	4	5	2	3	2	55
		25.4545	29.0909	1.81818	0	0	14.5455	7.27273	9.09091	3.63636	5.45455	3.63636
	V./1 Distribution of therapy (mandible)	Conservative (other)	MMF	Surgery	All
		14	14	29	57
		All conservative	28	All surgical	29
			49.1228		50.8772
	V./2 Distribution of therapy (maxillofacial)	Conservative (other)	MMF	Open reduction	Closed reduction	All
		17	2	28	10	57
		All conservative	19	All surgical	38
			33.3333		66.6667
	VI. Surgical fixation plate removal	Yes	No	All plates	Percentage
		9	33	42	21.4286

## Sheet: 2011
	I./A Distribution by gender	Male	Female	All		I/B Distribution by days of the week	Monday	Tuesday	Wednesday	Thursday	Friday	Saturday	Sunday	All
		63	10	73
		86.3014	13.6986				10	9	11	11	11	14	7	73
							13.6986	12.3288	15.0685	15.0685	15.0685	19.1781	9.58904
	II./1 Distribution by etiology	Traffic	Physical	Fall, falling	Sports	Workplace	All
		11	28	20	9	5	73
		15.0685	38.3562	27.3973	12.3288	6.84932
	II./2 Alcohol consumption	Yes	No	Not registered	All	Percentage of "Yes"
		10	13	50	73	13.6986
	III. Distribution by age	0-10 years	11-20 years	21-30 years	31-40 years	41-50 years	51-60 years	61-70 years	71-80 years	81-90 years	91-100 years	Over 101 years	All
		3	8	22	15	11	11	1	1	1	0	0	73
		4.10959	10.9589	30.137	20.5479	15.0685	15.0685	1.36986	1.36986	1.36986	0	0
	IV./1A Distribution of mandibular fractures	Symphysis	Para-symphysis	Body	Angle	Ramus	Condyle process	Coronoid process	Alveolar process	All
		3	5	16	15	1	15	1	0	56
		5.35714	8.92857	28.5714	26.7857	1.78571	26.7857	1.78571	0
	IV./1B Complexity of mandibular fractures	Single	Two	Multiple	All
		16	17	4	37
		43.2432	45.9459	10.8108
	IV./2 Distribution of maxillofacial fractures	Zygomatic body	Maxillary bone	Le Fort I.	Le Fort II.	Le Fort III.	Blow-out	NOE	Zygomatic arch	Nasal bone	Fronto-orbital	Alveolar process	All
		10	15	2	0	0	1	3	6	2	7	3	49
		20.4082	30.6122	4.08163	0	0	2.04082	6.12245	12.2449	4.08163	14.2857	6.12245
	V./1 Distribution of therapy (mandible)	Conservative (other)	MMF	Surgery	All
		5	5	29	39
		All conservative	10	All surgical	29
			25.641		74.359
	V./2 Distribution of therapy (maxillofacial)	Conservative (other)	MMF	Open reduction	Closed reduction	All
		10	1	23	5	39
		All conservative	11	All surgical	28
			28.2051		71.7949
	VI. Surgical fixation plate removal	Yes	No	All plates	Percentage
		8	36	44	18.1818

## Sheet: 2012
	I./A Distribution by gender	Male	Female	All		I/B Distribution by days of the week	Monday	Tuesday	Wednesday	Thursday	Friday	Saturday	Sunday	All
		76	24	100
		76	24				29	12	14	9	12	13	11	100
							29	12	14	9	12	13	11
	II./1 Distribution by etiology	Traffic	Physical	Fall, falling	Sports	Workplace	All
		15	34	41	7	3	100
		15	34	41	7	3
	II./2 Alcohol consumption	Yes	No	Not registered	All	Percentage of "Yes"
		12	12	76	100	12
	III. Distribution by age	0-10 years	11-20 years	21-30 years	31-40 years	41-50 years	51-60 years	61-70 years	71-80 years	81-90 years	91-100 years	Over 101 years	All
		1	17	18	23	11	13	11	3	2	1		100
		1	17	18	23	11	13	11	3	2	1	0
	IV./1A Distribution of mandibular fractures	Symphysis	Para-symphysis	Body	Angle	Ramus	Condyle process	Coronoid process	Alveolar process	All
		2	1	17	16	3	16	1	1	57
		3.50877	1.75439	29.8246	28.0702	5.26316	28.0702	1.75439	1.75439
	IV./1B Complexity of mandibular fractures	Single	Two	Multiple	All
		26	14	2	42
		61.9048	33.3333	4.7619
	IV./2 Distribution of maxillofacial fractures	Zygomatic body	Maxillary bone	Le Fort I.	Le Fort II.	Le Fort III.	Blow-out	NOE	Zygomatic arch	Nasal bone	Fronto-orbital	Alveolar process	All
		17	26	2	2	0	5	7	12	1	3	0	75
		22.6667	34.6667	2.66667	2.66667	0	6.66667	9.33333	16	1.33333	4	0
	V./1 Distribution of therapy (mandible)	Conservative (other)	MMF	Surgery	All
		12	8	24	44
		All conservative	20	All surgical	24
			45.4545		54.5455
	V./2 Distribution of therapy (maxillofacial)	Conservative (other)	MMF	Open reduction	Closed reduction	All
		23	1	31	11	66
		All conservative	24	All surgical	42
			36.3636		63.6364
	VI. Surgical fixation plate removal	Yes	No	All plates	Percentage
		10	39	49	20.4082

## Sheet: 2013
	I./A Distribution by gender	Male	Female	All		I/B Distribution by days of the week	Monday	Tuesday	Wednesday	Thursday	Friday	Saturday	Sunday	All
		88	37	125
		70.4	29.6				13	19	15	16	19	26	17	125
							10.4	15.2	12	12.8	15.2	20.8	13.6
	II./1 Distribution by etiology	Traffic	Physical	Fall, falling	Sports	Workplace	All
		22	52	40	6	5	125
		17.6	41.6	32	4.8	4
	II./2 Alcohol consumption	Yes	No	Not registered	All	Percentage of "Yes"
		19	10	96	125	15.2
	III. Distribution by age	0-10 years	11-20 years	21-30 years	31-40 years	41-50 years	51-60 years	61-70 years	71-80 years	81-90 years	91-100 years	Over 101 years	All
		1	16	29	24	22	17	6	6	4	0	0	125
		0.8	12.8	23.2	19.2	17.6	13.6	4.8	4.8	3.2	0	0
	IV./1A Distribution of mandibular fractures	Symphysis	Para-symphysis	Body	Angle	Ramus	Condyle process	Coronoid process	Alveolar process	All
		4	3	18	16	4	12	3	0	60
		6.66667	5	30	26.6667	6.66667	20	5	0
	IV./1B Complexity of mandibular fractures	Single	Two	Multiple	All
		25	14	3	42
		59.5238	33.3333	7.14286
	IV./2 Distribution of maxillofacial fractures	Zygomatic body	Maxillary bone	Le Fort I.	Le Fort II.	Le Fort III.	Blow-out	NOE	Zygomatic arch	Nasal bone	Fronto-orbital	Alveolar process	All
		22	32	2	2	1	14	5	16	10	7	7	118
		18.6441	27.1186	1.69492	1.69492	0.847458	11.8644	4.23729	13.5593	8.47458	5.9322	5.9322
	V./1 Distribution of therapy (mandible)	Conservative (other)	MMF	Surgery	All
		11	6	29	46
		All conservative	17	All surgical	29
			36.9565		63.0435
	V./2 Distribution of therapy (maxillofacial)	Conservative (other)	MMF	Open reduction	Closed reduction	All
		45	0	35	8	88
		All conservative	45	All surgical	43
			51.1364		48.8636
	VI. Surgical fixation plate removal	Yes	No	All plates	Percentage
		8	51	59	13.5593

## Sheet: 2014
	I./A Distribution by gender	Male	Female	All		I/B Distribution by days of the week	Monday	Tuesday	Wednesday	Thursday	Friday	Saturday	Sunday	All
		99	37	136
		72.7941	27.2059				22	17	19	17	16	23	22	136
							16.1765	12.5	13.9706	12.5	11.7647	16.9118	16.1765
	II./1 Distribution by etiology	Traffic	Physical	Fall, falling	Sports	Workplace	All
		24	38	59	13	2	136
		17.6471	27.9412	43.3824	9.55882	1.47059
	II./2 Alcohol consumption	Yes	No	Not registered	All	Percentage of "Yes"
		15	9	112	136	11.0294
	III. Distribution by age	0-10 years	11-20 years	21-30 years	31-40 years	41-50 years	51-60 years	61-70 years	71-80 years	81-90 years	91-100 years	Over 101 years	All
		1	9	26	27	21	11	16	18	7	0	0	136
		0.735294	6.61765	19.1176	19.8529	15.4412	8.08824	11.7647	13.2353	5.14706	0	0
	IV./1A Distribution of mandibular fractures	Symphysis	Para-symphysis	Body	Angle	Ramus	Condyle process	Coronoid process	Alveolar process	All
		3	4	16	11	5	18	1	0	58
		5.17241	6.89655	27.5862	18.9655	8.62069	31.0345	1.72414	0
	IV./1B Complexity of mandibular fractures	Single	Two	Multiple	All
		24	15	3	42
		57.1429	35.7143	7.14286
	IV./2 Distribution of maxillofacial fractures	Zygomatic body	Maxillary bone	Le Fort I.	Le Fort II.	Le Fort III.	Blow-out	NOE	Zygomatic arch	Nasal bone	Fronto-orbital	Alveolar process	All
		26	38	2	3	2	17	10	24	9	13	4	148
		17.5676	25.6757	1.35135	2.02703	1.35135	11.4865	6.75676	16.2162	6.08108	8.78378	2.7027
	V./1 Distribution of therapy (mandible)	Conservative (other)	MMF	Surgery	All
		13	9	28	50
		All conservative	22	All surgical	28
			44		56
	V./2 Distribution of therapy (maxillofacial)	Conservative (other)	MMF	Open reduction	Closed reduction	All
		77	0	19	5	101
		All conservative	77	All surgical	24
			76.2376		23.7624
	VI. Surgical fixation plate removal	Yes	No	All plates	Percentage
		4	39	43	9.30233

## Sheet: 2015
	I./A Distribution by gender	Male	Female	All		I/B Distribution by days of the week	Monday	Tuesday	Wednesday	Thursday	Friday	Saturday	Sunday	All
		105	38	143
		73.4266	26.5734				19	11	16	15	17	31	34	143
							13.2867	7.69231	11.1888	10.4895	11.8881	21.6783	23.7762
	II./1 Distribution by etiology	Traffic	Physical	Fall, falling	Sports	Workplace	All
		15	47	60	14	7	143
		10.4895	32.8671	41.958	9.79021	4.8951
	II./2 Alcohol consumption	Yes	No	Not registered	All	Percentage of "Yes"
		20	12	111	143	13.986
	III. Distribution by age	0-10 years	11-20 years	21-30 years	31-40 years	41-50 years	51-60 years	61-70 years	71-80 years	81-90 years	91-100 years	Over 101 years	All
		0	10	33	20	18	17	15	17	12	1	0	143
		0	6.99301	23.0769	13.986	12.5874	11.8881	10.4895	11.8881	8.39161	0.699301	0
	IV./1A Distribution of mandibular fractures	Symphysis	Para-symphysis	Body	Angle	Ramus	Condyle process	Coronoid process	Alveolar process	All
		1	3	10	11	4	14	0	1	44
		2.27273	6.81818	22.7273	25	9.09091	31.8182	0	2.27273
	IV./1B Complexity of mandibular fractures	Single	Two	Multiple	All
		21	12	0	33
		63.6364	36.3636	0
	IV./2 Distribution of maxillofacial fractures	Zygomatic body	Maxillary bone	Le Fort I.	Le Fort II.	Le Fort III.	Blow-out	NOE	Zygomatic arch	Nasal bone	Fronto-orbital	Alveolar process	All
		29	42	3	1	1	18	9	16	20	13	5	157
		18.4713	26.7516	1.91083	0.636943	0.636943	11.465	5.73248	10.1911	12.7389	8.28025	3.18471
	V./1 Distribution of therapy (mandible)	Conservative (other)	MMF	Surgery	All
		15	5	20	40
		All conservative	20	All surgical	20
			50		50
	V./2 Distribution of therapy (maxillofacial)	Conservative (other)	MMF	Open reduction	Closed reduction	All
		71	1	36	3	111
		All conservative	72	All surgical	39
			64.8649		35.1351
	VI. Surgical fixation plate removal	Yes	No	All plates	Percentage
		7	44	51	13.7255

## Sheet: 2016
	I./A Distribution by gender	Male	Female	All		I/B Distribution by days of the week	Monday	Tuesday	Wednesday	Thursday	Friday	Saturday	Sunday	All
		92	41	133
		69.1729	30.8271				22	13	14	22	21	22	19	133
							16.5414	9.77444	10.5263	16.5414	15.7895	16.5414	14.2857
	II./1 Distribution by etiology	Traffic	Physical	Fall, falling	Sports	Workplace	All
		20	43	55	7	8	133
		15.0376	32.3308	41.3534	5.26316	6.01504
	II./2 Alcohol consumption	Yes	No	Not registered	All	Percentage of "Yes"
		23	10	100	133	17.2932
	III. Distribution by age	0-10 years	11-20 years	21-30 years	31-40 years	41-50 years	51-60 years	61-70 years	71-80 years	81-90 years	91-100 years	Over 101 years	All
		2	10	28	26	20	18	7	12	8	2	0	133
		1.50376	7.5188	21.0526	19.5489	15.0376	13.5338	5.26316	9.02256	6.01504	1.50376	0
	IV./1A Distribution of mandibular fractures	Symphysis	Para-symphysis	Body	Angle	Ramus	Condyle process	Coronoid process	Alveolar process	All
		0	6	21	13	9	18	1	2	70
		0	8.57143	30	18.5714	12.8571	25.7143	1.42857	2.85714
	IV./1B Complexity of mandibular fractures	Single	Two	Multiple	All
		23	19	4	46
		50	41.3043	8.69565
	IV./2 Distribution of maxillofacial fractures	Zygomatic body	Maxillary bone	Le Fort I.	Le Fort II.	Le Fort III.	Blow-out	NOE	Zygomatic arch	Nasal bone	Fronto-orbital	Alveolar process	All
		23	30	1	1	1	13	7	16	11	15	2	120
		19.1667	25	0.833333	0.833333	0.833333	10.8333	5.83333	13.3333	9.16667	12.5	1.66667
	V./1 Distribution of therapy (mandible)	Conservative (other)	MMF	Surgery	All
		11	11	33	55
		All conservative	22	All surgical	33
			40		60
	V./2 Distribution of therapy (maxillofacial)	Conservative (other)	MMF	Open reduction	Closed reduction	All
		59	1	28	5	93
		All conservative	60	All surgical	33
			64.5161		35.4839
	VI. Surgical fixation plate removal	Yes	No	All plates	Percentage
		7	44	51	13.7255

## Sheet: 2017
	I./A Distribution by gender	Male	Female	All		I/B Distribution by days of the week	Monday	Tuesday	Wednesday	Thursday	Friday	Saturday	Sunday	All
		93	46	139
		66.9065	33.0935				22	14	18	15	19	26	25	139
							15.8273	10.0719	12.9496	10.7914	13.6691	18.705	17.9856
	II./1 Distribution by etiology	Traffic	Physical	Fall, falling	Sports	Workplace	All
		25	27	76	6	5	139
		17.9856	19.4245	54.6763	4.31655	3.59712
	II./2 Alcohol consumption	Yes	No	Not registered	All	Percentage of "Yes"
		16	5	118	139	11.5108
	III. Distribution by age	0-10 years	11-20 years	21-30 years	31-40 years	41-50 years	51-60 years	61-70 years	71-80 years	81-90 years	91-100 years	Over 101 years	All
		0	10	21	17	23	12	19	18	16	3	0	139
		0	7.19424	15.1079	12.2302	16.5468	8.63309	13.6691	12.9496	11.5108	2.15827	0
	IV./1A Distribution of mandibular fractures	Symphysis	Para-symphysis	Body	Angle	Ramus	Condyle process	Coronoid process	Alveolar process	All
		0	3	8	7	3	9	1	0	31
		0	9.67742	25.8065	22.5806	9.67742	29.0323	3.22581	0
	IV./1B Complexity of mandibular fractures	Single	Two	Multiple	All
		10	8	3	21
		47.619	38.0952	14.2857
	IV./2 Distribution of maxillofacial fractures	Zygomatic body	Maxillary bone	Le Fort I.	Le Fort II.	Le Fort III.	Blow-out	NOE	Zygomatic arch	Nasal bone	Fronto-orbital	Alveolar process	All
		28	46	4	2	3	20	11	16	16	13	3	162
		17.284	28.3951	2.46914	1.23457	1.85185	12.3457	6.79012	9.87654	9.87654	8.02469	1.85185
	V./1 Distribution of therapy (mandible)	Conservative (other)	MMF	Surgery	All
		5	4	14	23
		All conservative	9	All surgical	14
			39.1304		60.8696
	V./2 Distribution of therapy (maxillofacial)	Conservative (other)	MMF	Open reduction	Closed reduction	All
		89	0	27	3	119
		All conservative	89	All surgical	30
			74.7899		25.2101
	VI. Surgical fixation plate removal	Yes	No	All plates	Percentage
		1	37	38	2.63158

## Sheet: 2018
	I./A Distribution by gender	Male	Female	All		I/B Distribution by days of the week	Monday	Tuesday	Wednesday	Thursday	Friday	Saturday	Sunday	All
		94	42	136
		69.1176	30.8824				20	17	16	14	16	28	25	136
							14.7059	12.5	11.7647	10.2941	11.7647	20.5882	18.3824
	II./1 Distribution by etiology	Traffic	Physical	Fall, falling	Sports	Workplace	All
		23	38	65	5	5	136
		16.9118	27.9412	47.7941	3.67647	3.67647
	II./2 Alcohol consumption	Yes	No	Not registered	All	Percentage of "Yes"
		22	9	105	136	16.1765
	III. Distribution by age	0-10 years	11-20 years	21-30 years	31-40 years	41-50 years	51-60 years	61-70 years	71-80 years	81-90 years	91-100 years	Over 101 years	All
		1	7	18	16	26	19	17	16	12	4	0	136
		0.735294	5.14706	13.2353	11.7647	19.1176	13.9706	12.5	11.7647	8.82353	2.94118	0
	IV./1A Distribution of mandibular fractures	Symphysis	Para-symphysis	Body	Angle	Ramus	Condyle process	Coronoid process	Alveolar process	All
		2	2	13	15	3	11	2	1	49
		4.08163	4.08163	26.5306	30.6122	6.12245	22.449	4.08163	2.04082
	IV./1B Complexity of mandibular fractures	Single	Two	Multiple	All
		24	7	3	34
		70.5882	20.5882	8.82353
	IV./2 Distribution of maxillofacial fractures	Zygomatic body	Maxillary bone	Le Fort I.	Le Fort II.	Le Fort III.	Blow-out	NOE	Zygomatic arch	Nasal bone	Fronto-orbital	Alveolar process	All
		31	42	3	3	2	13	10	16	12	13	2	147
		21.0884	28.5714	2.04082	2.04082	1.36054	8.84354	6.80272	10.8844	8.16327	8.84354	1.36054
	V./1 Distribution of therapy (mandible)	Conservative (other)	MMF	Surgery	All
		12	5	20	37
		All conservative	17	All surgical	20
			45.9459		54.0541
	V./2 Distribution of therapy (maxillofacial)	Conservative (other)	MMF	Open reduction	Closed reduction	All
		84	0	24	1	109
		All conservative	84	All surgical	25
			77.0642		22.9358
	VI. Surgical fixation plate removal	Yes	No	All plates	Percentage
		9	31	40	22.5

[truncated: 6 more sheets: 2019, 2020, 2021, 2022, 2023, 2009-2023 (15 years)]
